# Supplementary material for: Target amplicon exome-sequencing identifies promising diagnosis and prognostic markers involved in RTK-RAS and PI3K-AKT signaling as central oncopathways in primary central nervous system lymphoma
Source: Oncotarget. 2018 Jun 8;9(44):27471–86. doi: 10.18632/oncotarget.25463 (PMC6007945; doi:10.18632/oncotarget.25463)
Supplement: Supplementary file 2 [file oncotarget-09-27471-s002.xlsx]

## Sheet: Sheet1
Supplementary Table S2. Information for allele frequencies and SIFT and PolyPhen-2 analyses in the representative genes with low frequencies
# locus	type	ref	length	genotype	pvalue	freq (%)	gene	location	function	exon	protein	coding	sift	polyphen
chr12:43828141	SNV	T	1	T/A		65.6535	ADAMTS20	ADAMTS20:exonic:NM_025003.3	missense	19	p.Lys876Met	c.2627A>T
chr12:43793010	SNV	T	1	T/G	3.98e-09	51.7815	ADAMTS20	ADAMTS20:exonic:NM_025003.3	missense	29	p.Arg1437Ser	c.4311A>C
chr12:43792931	SNV	G	1	G/A	1e-10	39.782	ADAMTS20	ADAMTS20:exonic:NM_025003.3	missense	29	p.Pro1464Ser	c.4390C>T	0.7	0.195
chr12:43925945	SNV	C	1	C/A	5.01e-08	35.2941	ADAMTS20	ADAMTS20:exonic:NM_025003.3	missense	3	p.Lys169Asn	c.507G>T
chr12:43822452	SNV	C	1	C/G		4.55635	ADAMTS20	ADAMTS20:exonic:NM_025003.3	missense	25	p.Gly1214Arg	c.3640G>C	0.1	0.474
chr12:43822452	SNV	C	1	C/G		3.7037	ADAMTS20	ADAMTS20:exonic:NM_025003.3	missense	25	p.Gly1214Arg	c.3640G>C	0.1	0.474
chr3:89480466	SNV	C	1	C/T	7.94e-09	34.1463	EPHA3	EPHA3:exonic:NM_005233.5	missense	13	p.Ser768Leu	c.2303C>T	0	1
chr3:89528584	SNV	C	1	C/A	2e-09	22.4719	EPHA3	EPHA3:exonic:NM_005233.5	missense	17	p.Gln962Lys	c.2884C>A	0	0.099
chr3:89521693	SNV	T	1	T/C		4.44444	EPHA3	EPHA3:exonic:NM_005233.5	missense	16	p.Trp924Arg	c.2770T>C	0.46	0
chr3:89521693	SNV	T	1	T/C		4.08163	EPHA3	EPHA3:exonic:NM_005233.5	missense	16	p.Trp924Arg	c.2770T>C	0.46	0
chr7:98547146	SNV	G	1	G/T	5.01e-07	59.7561	TRRAP	TRRAP:exonic:NM_001244580.1	missense	35	p.Arg1625Leu	c.4874G>T	0.01	0.004
chr7:98574585	SNV	G	1	G/C	3.16e-09	58.961	TRRAP	TRRAP:exonic:NM_001244580.1	missense	55	p.Glu2750Asp	c.8250G>C	0.12	0.016
chr7:98589850	SNV	G	1	G/A	5.01e-10	40.5128	TRRAP	TRRAP:exonic:NM_001244580.1	missense	64	p.Asp3287Asn	c.9859G>A	0.31	0.266
chr7:98530918	SNV	A	1	A/G	3.16e-08	7.98122	TRRAP	TRRAP:exonic:NM_001244580.1	missense	27	p.Asn1303Asp	c.3907A>G	0.17	0.726
chr7:98530918	SNV	A	1	A/G		7.08661	TRRAP	TRRAP:exonic:NM_001244580.1	missense	27	p.Asn1303Asp	c.3907A>G	0.17	0.726
chr7:98530918	SNV	A	1	A/G		5.8642	TRRAP	TRRAP:exonic:NM_001244580.1	missense	27	p.Asn1303Asp	c.3907A>G	0.17	0.726
chr7:98527621	SNV	T	1	T/G	1.26e-08	4.91803	TRRAP	TRRAP:exonic:NM_001244580.1	missense	24	p.Leu1062Trp	c.3185T>G	0.02	0.996
chr7:98524855	SNV	C	1	C/A	7.94e-08	4.65116	TRRAP	TRRAP:exonic:NM_001244580.1	missense	23	p.Ala1014Asp	c.3041C>A	0.03	0.995
chr7:98524855	SNV	C	1	C/A	7.94e-08	4.41176	TRRAP	TRRAP:exonic:NM_001244580.1	missense	23	p.Ala1014Asp	c.3041C>A	0.03	0.995
chr7:98530918	SNV	A	1	A/G		4.16667	TRRAP	TRRAP:exonic:NM_001244580.1	missense	27	p.Asn1303Asp	c.3907A>G	0.17	0.726
chr7:98530918	SNV	A	1	A/G	1e-10	3.59281	TRRAP	TRRAP:exonic:NM_001244580.1	missense	27	p.Asn1303Asp	c.3907A>G	0.17	0.726
chr7:98530918	SNV	A	1	A/G		3.27869	TRRAP	TRRAP:exonic:NM_001244580.1	missense	27	p.Asn1303Asp	c.3907A>G	0.17	0.726
